# Supplementary material for: Glycomacropeptide for Management of Insulin Resistance and Liver Metabolic Perturbations
Source: Biomedicines. 2021 Sep 2;9(9):1140. doi: 10.3390/biomedicines9091140 (PMC8469639; doi:10.3390/biomedicines9091140)
Supplement: Supplementary file 1 [file biomedicines-09-01140-s001.zip]

Archive with 1 entries (1 files):
- biomedicines-1352368-supplementary.pdf
